# Supplementary material for: A Simplified 2D Numerical Simulation of Photopolymerization Kinetics and Oxygen Diffusion–Reaction for the Continuous Liquid Interface Production (CLIP) System
Source: Polymers (Basel). 2020 Apr 10;12(4):875. doi: 10.3390/polym12040875 (PMC7240730; doi:10.3390/polym12040875)
Supplement: Supplementary file 1 [file polymers-12-00875-s001.zip]

Archive with 2 entries (2 files):
- VideoS1.mp4
- VideoS2.mp4
